# Supplementary material for: Genome-Wide Identification and Expression Profiling of the SPL Gene Family in Musa acuminata: Insights into Their Response to Drought Stress and Serendipita indica Inoculation
Source: Plants (Basel). 2026 Apr 30;15(9):1386. doi: 10.3390/plants15091386 (PMC13165380; doi:10.3390/plants15091386)
Supplement: Supplementary file 1 [file plants-15-01386-s001.zip]

Archive with 2 entries (2 files):
- plants-4252222-Suplementray figures.pdf
- plants-4252222-Suplementray Tables.xlsx
