# Supplementary material for: Genome-Wide Identification and Expression Profiling of the SPL Gene Family in Musa acuminata: Insights into Their Response to Drought Stress and Serendipita indica Inoculation
Source: Plants (Basel). 2026 Apr 30;15(9):1386. doi: 10.3390/plants15091386 (PMC13165380; doi:10.3390/plants15091386)
Supplement: Supplementary file 1 [file plants-15-01386-s001.zip › plants-4252222-Suplementray Tables.xlsx]

## Sheet: Table S1
Table S1. Gene name and gene ID of SPLs in Arabidopsis and rice; *At, and Os, A. thaliana, and O. sativa, respectively.
Gene name	Gene ID	Gene name	Gene ID
AtSPL1	At2g47070	OsSPL1	Os01g18850
AtSPL2	At5g4327	OsSPL2	Os01g69830
AtSPL3	At2g33810	OsSPL3	Os02g04680
AtSPL4	At1g53160	OsSPL4	Os02g07780
AtSPL5	At3g15270	OsSPL5	Os02g08070
AtSPL6	At1g69170	OsSPL6	Os03g61760
AtSPL7	At5g18830	OsSPL7	Os04g46580
AtSPL8	At1g02065	OsSPL8	Os04g56170
AtSPL9	At2g42200	OsSPL9	Os05g33810
AtSPL10	At1g27370	OsSPL10	Os06g44860
AtSPL11	At1g27360	OsSPL11	Os06g45310
AtSPL12	At3g60030	OsSPL12	Os06g49010
AtSPL13a	At5g50570	OsSPL13	Os07g32170
AtSPL13b	At5g50670	OsSPL14	Os08g39890
AtSPL14	At1g20980	OsSPL15	Os08g40260
AtSPL15	At3g57920	OsSPL16	Os08g41940
AtSPL16	At1g76580	OsSPL17	Os09g31438
		OsSPL18	Os09g32944

## Sheet: Table S2
Supplementary Table S2. The length and consensus sequence of 10 motifs identified in MaSPLs
Motif	Length	Motif Sequence
1	50	RCQVEGCNADLSGAKEYHRRHKVCEMHSKAPKVIVAGLEQRFCQQCSRFH
2	29	EFDZGKRSCRRRLAGHNERRRKPQPESIS
3	17	SNLDGASDSSCALSLLS
4	23	DVDKLLPLKGTAAEVLNQGLEAS
5	8	LKLGKRTY
6	21	MDWNAKAPLLWDWETLALFGG
7	29	YYDDKHQMNLVFGKAPFGHMKTMASSKWD
8	29	HEDPSRFRSFLVDFSYPKLSSTARBVWPT
9	29	KKSLSSLTSAAAPSAPAKKGRVVAQGGQS
10	50	QQHEAGLAEVTEASDAHFSGQVELAPQENGQCLDHGSGRAYDHSGPGMHW

## Sheet: Table S3
Table S3. log2fc data table of MaSPL during (Ck)watering+ non-inoculation; (T1) drought+ non-inoculation; and (T2) drought+ inoculation treatments.
	MaSPL(log2fc)
Gene ID	T1 vs. Ck	T2 vs. Ck	T2 vs.T1
MaSPL2	-1.69913	0.51	1.98265
MaSPL2a	-0.06	0.99	0.99
MaSPL2f	-0.44	0.73	0.73
MaSPL9	-2.30624	1.1246	2.1246
MaSPL9d	-1.27258	0.31	1.14915
MaSPL13	-4.62248	1.0868	4.0868
MaSPL13d	-3.19108	1.06895	2.26895
MaSPL13g	-0.09	0.99	0.99
MaSPL13h	0.03	0.49	0.39
MaSPL13i	0.74	0	1.1

## Sheet: Table S4
Table S4. log2fc data table of known miR156 and its sub family during (Ck)watering+ non-inoculation; (T1) drought+ non-inoculation; and (T2) drought+ inoculation treatments.
Known miRNA	T1 vs. Ck	T2 vs. Ck	T2 vs.T1
miR156a	2.71803	2.09832	0.239912
miR156c-3p	2.31838	1.33177	-0.236242
miR156k	1.63177	NA	-0.973108
miR156l-5p	2.40794	1.63177	-1.75573

## Sheet: Table S5
Table S5 Cis-acting element in the MaSPL promoter region
Gene ID	Light Response									Phytohormone response								Biotic and abiotic stresses
	ACE	MRE	GA-motif	I-box	AE-box	Box-4	G-box	ATCT-motif	GATA-motif	ABRE	ERE	P-box	TATC-box	GARE-motif	TCA-element	TGA-element	TGACG-motif	W box	TC-Rich repeats	WUN-motif	ARE	DRE-core	MBS	box-s	MYC	WRE3	MYB	MYB recognition site	STRE	MYB-binding site
MaSPL4	0	0	1	0	1	4	0	0	0	0	0	0	1	0	0	0	1	3	1	1	1	1	0	0	4	2	4	1	2	1		Cis_Catagory	Number
MaSPL13	0	0	0	1	0	0	8	0	0	6	0	0	0	0	1	0	1	0	0	2	4	1	1	0	3	3	4	0	0	0		Light Responsivenes	272
MaSPL2	0	1	0	1	0	0	2	0	1	2	0	0	0	1	1	0	1	0	0	0	2	0	1	1	4	1	7	0	3	1		Phytohormone response	391
MaSPL9	0	0	0	0	0	2	0	1	1	0	0	1	0	0	0	0	1	1	0	0	4	1	3	0	5	1	7	0	0	1		Biotic and Abiotic Sresses	777
MaSPL13a	0	0	0	0	1	0	0	0	1	7	0	0	0	0	0	0	2	0	0	0	3	0	1	0	1	3	7	0	3	3		Total	1440
MaSPL2a	0	0	0	0	0	1	1	1	0	0	0	0	0	2	1	0	1	0	0	2	0	1	1	0	2	0	8	0	1	0
MaSPL9a	0	0	0	2	0	1	3	0	2	4	0	0	1	0	2	1	2	1	0	0	1	0	1	0	4	1	2	0	0	0
MaSPL9b	0	0	0	1	0	4	3	0	0	3	0	2	0	2	0	0	2	2	0	2	2	0	1	0	4	0	7	0	1	2
MaSPL2b	0	0	0	0	0	4	0	0	1	0	0	0	0	0	1	0	0	0	0	3	2	1	0	0	2	2	7	0	1	3
MaSPL2c	0	1	0	0	2	0	0	0	1	0	0	0	0	0	0	0	0	0	0	0	5	0	1	0	8	1	6	0	2	2
MaSPL13b	0	3	0	3	1	2	4	0	2	0	0	0	0	1	1	0	0	1	0	0	4	1	2	0	3	1	11	0	3	5
MaSPL8	0	2	0	0	1	2	6	1	1	3	0	1	0	0	0	1	2	2	0	0	2	0	1	0	3	2	6	0	1	0
MaSPL5	1	0	0	0	0	0	7	0	0	7	0	1	0	2	0	0	4	0	1	0	1	0	1	1	2	1	5	2	7	2
MaSPL10	0	0	0	0	1	1	11	0	0	11	0	1	0	0	1	1	3	1	0	0	1	0	2	1	5	2	4	1	5	1
MaSPL4a	1	1	0	1	0	0	5	0	0	5	0	0	0	0	0	2	3	2	0	0	2	1	1	0	0	2	6	0	5	2
MaSPL10a	0	0	0	0	1	0	10	0	0	11	0	1	0	0	0	0	4	0	1	0	1	0	1	0	7	0	7	1	5	3
MaSPL2d	0	0	0	1	1	1	6	1	0	0	0	0	0	1	1	2	0	2	1	0	0	0	0	0	3	0	5	2	3	1
MaSPL2e	0	1	0	1	0	1	1	1	0	1	1	0	1	0	2	1	2	1	0	0	1	1	1	0	8	3	3	0	5	0
MaSPL13c	0	0	0	0	0	2	3	0	2	4	0	2	0	0	1	0	3	2	0	0	2	0	2	0	6	2	8	1	3	0
MaSPL13d	0	0	1	0	0	2	5	1	1	6	1	2	0	0	0	0	1	0	0	0	0	1	2	0	0	0	7	0	1	1
MaSPL13e	0	1	0	1	1	3	4	1	1	2	3	2	0	1	1	0	1	1	2	0	0	0	2	1	3	4	3	0	3	1
MaSPL2f	0	0	0	2	0	6	6	0	2	0	0	0	0	0	0	0	0	0	0	0	4	1	1	2	13	0	2	0	2	1
MaSPL9c	0	2	0	0	0	0	0	0	0	2	1	0	0	1	1	0	3	2	0	0	2	0	1	0	0	0	7	0	0	3
MaSPL13f	0	0	0	0	1	2	1	0	0	1	0	1	0	0	0	0	1	3	0	1	2	0	1	0	2	0	3	0	1	2
MaSPL8a	0	0	0	1	1	1	4	0	0	4	0	1	0	1	0	0	0	0	0	0	0	1	0	1	6	1	2	2	4	1
MaSPL9d	0	0	1	0	1	1	0	0	1	0	0	3	0	0	0	0	5	1	0	0	4	0	2	0	5	0	4	1	4	0
MaSPL13g	0	1	0	0	0	1	2	0	2	4	0	1	1	2	0	0	1	2	0	0	4	0	3	0	1	4	11	0	7	2
MaSPL13h	0	3	0	0	0	0	3	1	0	4	0	0	1	0	0	1	0	1	0	0	3	0	1	0	1	0	5	1	1	0
MaSPL9e	2	0	0	0	1	1	1	1	1	2	0	1	0	0	3	0	0	0	0	0	1	0	2	0	4	0	6	0	2	2
MaSPL2g	0	0	0	0	0	0	0	0	0	6	0	2	0	0	2	0	0	1	1	0	6	0	3	0	0	2	7	0	0	1
MaSPL9f	0	1	0	0	1	1	3	0	0	2	3	1	0	0	0	0	4	0	0	0	1	2	2	0	5	1	4	0	3	1
MaSPL8b	0	1	1	3	0	0	2	0	1	2	1	1	0	1	1	0	0	0	0	0	1	0	0	0	3	1	6	1	4	2
MaSPL9g	0	0	0	2	1	1	2	0	3	4	0	0	1	0	1	1	1	1	0	1	0	0	1	0	2	2	10	0	3	2
MaSPL2h	0	1	0	0	2	0	0	1	0	0	0	3	0	1	0	0	0	2	0	0	5	0	2	0	5	3	7	1	4	3
MaSPL9h	1	0	0	1	1	1	5	0	0	0	0	0	0	1	0	0	3	2	1	0	0	3	1	3	8	3	2	2	5	1
MaSPL2i	1	0	0	0	0	1	5	0	1	4	0	1	0	0	1	1	1	1	0	1	2	0	2	0	6	0	14	0	3	2
MaSPL8c	0	0	0	0	0	0	6	0	1	0	0	0	0	1	0	0	0	0	0	0	1	0	0	0	1	1	0	1	0
MaSPL13i	0	1	0	0	0	0	1	0	0	0	0	0	0	1	0	0	1	0	0	0	4	0	0	0	0	2	0	0	0	0

## Sheet: Table S6
Table S6. Summary of primers used in this study.
Primer Name	Sequences(5'-3')	Destination
MaSPL2-F	CGTTCAACCCGCAAAACGG	RT-qPCR
MaSPL2-R	AGTGGAGTCGAAGGAGGCTTG
MaSPL2a-F	AAGGAACCAGAGGCTGATGC
MaSPL2a-R	CGACGACAAAGGGTGGTTCT
MaSPL2f-F	GGATCTTTGGCGTGCTCTCT
MaSPL2f-R	TCGCTCCTCGACTCAAATGG
MaSPL9-F	GCAGAGGTTCTGTCAGCAGTTTC
MaSPL9-R	TATGCCCTGCCAAACGTCTAC
MaSPL9d-F	GTTCAAGCTCTGTTGGGGGT
MaSPL9d-R	GGAGCACTGTCTTCCCCTTC
MaSPL13-F	AGATGCCTCCGTGGGATTTG
MaSPL13-R	CGTCGTCTTGGATTGGCTCT
MaSPL13d-F	AGGATGGGCAACTTATTGTTCGT
MaSPL13d-R	TTCACCCCCTGCATGAAACAC
MaSPL13g-F	CTCACCGCTACAGCAAGGAA
MaSPL13g-R	TTATGCTGCTGAGGCTGGTC
MaSPL13h-F	CTGAAAACGTGACGCCAACC
MaSPL13h-R	AAGAGTCTGGCACGTTGCAT
MaSPL13i-F	ATGGGATTGTGATGGGTCAGC
MaSPL13i-R	CAAGAGAAGGGAAGAGCTGTGGAG
miR156a	TGACAGAAGAGAGTGAGCAC
CAC-F	CTCCTATGTTGCTCGCTTATG
CAC-R	GGCTACTACTTCGGTTCTTTC
U6 sRNA	CATCCGATAAAATTGGAACGA
Universal Primer	GATCGCCCTTCTACGTCGTAT

## Sheet: Table S7
	Ck	T1	T2
CAC	25.03	25.41	25.17
CAC	25.28	25.45	25.24
CAC	25.13	25.47	25.11
	25.15	25.44	25.17
Gene ID	Ck	T1	T2
MaSPL13	28.22	31.01	28.31
MaSPL13	28.38	31.05	28.36
MaSPL13	28.33	31.03	28.35
MaSPL13d	27.64	30.05	27.13
MaSPL13d	27.66	30.07	27.14
MaSPL13d	27.63	30.09	27.17
MaSPL13g	27.27	28.32	27.11
MaSPL13g	27.15	28.35	27.13
MaSPL13g	27.28	28.35	27.13
MaSPL13h	31.73	33.1	31.69
MaSPL13h	31.77	33.11	31.68
MaSPL13h	31.61	33.09	31.7
MaSPL13i	28.24	28.82	27.76
MaSPL13i	28.33	28.84	27.78
MaSPL13i	28.33	28.81	27.75
MaSPL9	29.14	31.12	28.51
MaSPL9	29.19	31.11	28.52
MaSPL9	29.13	31.12	28.51
MaSPL9d	33.34	34.91	33.06
MaSPL9d	33.31	34.94	33.04
MaSPL9d	33.38	34.91	33.04
MaSPL2	23.47	24.15	23.01
MaSPL2	23.45	24.17	23.06
MaSPL2	23.52	24.15	23.09
MaSPL2a	23.55	23.95	23.05
MaSPL2a	23.55	23.97	23.04
MaSPL2a	23.36	23.95	23.01
MaSPL2f	27.07	28.34	27.03
MaSPL2f	27.04	28.36	27.03
MaSPL2f	27.11	28.36	27.01

## Sheet: Table S8
Gene ID	Protein Sequence
Macma4_02_g06500.1	MDPILPPLPSLTFVPLSSRAFSPNNSTNSSSSSSLPLMEYRRTPIDPASRNSQREKAMKEAALSPTQVATLGEDEEVMEEDKKRRVSFSSSAAARTGPDAGGGGGGASQPCCQVDDCAADLREAKRYHRRHKVCEAHSKAAVVVVAGLRQRFCQQCSRFHELAEFDDSKRSCRRRLAGHNERRRKSSTDTQPEGSNRCREADLPGNPAYKHFQIR
Macma4_02_g09590.1	MEWDYKMPPWDLAELEQSAEPSMGAVVGPSCNLRSQAEGADCSVDLKLGGSPEKWKSQSKTTTAVSSSSPSKRARAPGAGSQNAACSVDGCNSDLSNCREYHRRHKVCEIHSKTPIVMVGGVEQRFCQQCSRFHLLIEFDEVKRSCRKRLDGHNRRRRKPQPESATSANLFPIQQGTRFSTCAYISQAPLTEPNWSAIVKAEKDALYTHHTPLHLIDSQHHFPGSFSCSYKERKQFPFLQDGKAAFSRTAVEASICQPLLNTVPSVESSSSSSSSKLFSDGLTQAINSECALSLLSSPTQTSSISVDHMLPTNRIPVGQPLVPSLQYSSLNPYSGSPASGSVLPTEFSCSGAEDEQAGGVLVSDTDLHCQGMFQIGGEGANDGASPSLHFSWQ
Macma4_03_g05540.1	MDWVAKTPFQWDWETLELFSEKEKEICKSAQEPLLKSQGSMGICNGSVCSSHGEASSALELGNSSSKIFVSSSVDSSPKTEQRNLEFNFNSAEATTHSSNKIIFARVGGSGTSPVPLAAGRPKEPLTRLKLGHTYFEEGGAKNNVKSSSSLPPLASSAVVAKKPRVSQQSSQSPYCQVEGCNIDLTIAKDYHRKHRICESHSKSPKVIVAGQERRFCQQCSRFHHLSEFDQTKRSCRRRLSDHNARRRKPPPATISFNSSRISSSFYDDRHQMNLDFGPTPLGHMTTTVSFPWDGPSNFKLVQPNSWTKSNKVAGINGQLQFSKSCQTHNISTLRHVNMDGLLPTKGTTVDVLNEALESSAFASNLDGAPGLGCALSLLSNDPCGSANPGPTSHIKLAK…
Macma4_03_g11410.1	MDSSSLKASGALSGASDALHGLKFGQKIYFDDGGGGSGSSSKAPTAPAKEAAAPPPPTKKGKGVAQGGGQQPPRCQVEGCNVDLTGVKAYYCRHKVCGMHSKAPKVVVAGLEQRFCQQFHQLSEFDQGKRSCRRRLAGHNERRRKPPPGPFASRYGRLASSVHEDPSRFRSFLMDFSYPYLSSTARNLWPTARAGDRVASNEWHVAFDTSPGAAAMHGTHACYQGPPAATFCSPMEFPPGECLGGVSDSSCALSLLSTHPWSSNSARNRAPAIAPSSSTFDGPPMAQSAVPDNYGTSSWGLRGHGSRTSSHEIQHAAGLAGATEASDAHFSGQVELALQENGQCLDHGSARSYGHSSLGMHWSL
Macma4_03_g18590.1	MEWDPKLPSWGLAELEQTAEAKMGAMAGPSCSVDLKLGGGSGDAGPPEQWRDQPRSTTTTTMACSPSKRARAPSMASQTASCLVDGCRADLSSCKEYHRRHKVCELHSKTPVVVVGGVEQRFCQQCSRFHLLTEFDEEKRSCRKRLDGHNRRRRKPQSESINSPTLLPLYQGTRFSTYPHVSQILPTQPSWAGIIKTEEDALYTHGHHCFPPGSFSNIYKQDKAAYGRTAMETVSAAESSSRIFSDGLTQVLDSDCALSLLSSPTQTSTINVGRMLSAGVVAVGEPLVSSLQYSGFSCSRVEDDQTGGVLISDADADADTDADLHCQDIFHVGGEGSSDVASHSLPFSWQ
Macma4_03_g30390.1	MVHEKAHLFSPSGFDTLFRSPLVDSACNLSARMMDWNANASLLWDWDNHAPFGGNCKLFGGGASSGSEFGNGSSSKSTISASFDSSSKAGKEPEADANPKTHEKNKFLQESGSSLLPAAAAGLEESQIGLKLGKRTYFEDVSAESNSKNHPLSSSLDSASVPTAVLKKSRVSHQSAQSTCCQVEGCNIDLSVAKDYHRKHRVCEMHSKWPKVIVGGQERRFCQQCSRFHELSEFDQKKRSCRRRLSDHNARRRKPRTNLISFNSTNFSSSLYDDKHQMNLLWNKAPFGHMKPVASTNIEGLPSFKLTQKGSWEKSPKDGGTDAQLHLPNAQLSNGFFTLYPDVDKLLPLKGTATEVLNQGSEASAGALNLGGAPDLRRALSLLSTNSWGSPDPGQTSSI…
Macma4_04_g01510.1	MEMGANSLGVSGSSSGSSDSLHGLAFGKKIYFEDGGGGGGGGYGGSSSNAPVAPSPAPVAAAAAAAPPQHAKKGKGVVHGGKQQPPRCQVEGCHVDLTGAKAYYCRHKVCGMHSKAPKVMVAGLEQRFCQQCSRFHQLPEFDQGKRSCRRRLAGHNERRRKLPPGPFASRYGRNASSFHGPSRFRSFLMDFNYPRFSSNTGDVWPTIRPADRVVGNQISLGLLFPPSGAAMAHDGHPPLEEPLYSIPQIPPGECHAGVTDLSCALSLLSTQPPWSSNTTLRNQTSTSSASSSFDGTSTAQPAISNTCMTNQWSFIGNGGRRSNSQNVQRDMGLATVAAEDVHGQFSGELELARQGNGQCLGHVMHWSL
Macma4_04_g04150.1	MGSCLLASLYQAGREGTGSLQQEMNPNCSNVASSACGSSDSTQGLKIGRKTYFEDFSVSSSSFPVALSAPQKKGKGVAQVGKQQQPPRCQVEGCSVDLTGAKAYHCRHKVCGVHSKSPKVLVAGMEQRFCQQCSRFHQLPEFDQGKRSCRRRLACHNERRRRRPLSAHVACMPSVFHEGNNRFRGFLVDFTHPKLPSFLQNAWQINQSGLGVASAPGIPHLTAGSDSSRALSLLSAQPWGSTLVADYMTSSRGCSTSFEVRLNQVGEPDDGHFAGEIELVPQGKRQCMGVDPSVRCRFSDDAIHWTL
Macma4_04_g05990.1	MTTTQESKTTFPPFRVPSLSACDRAARVMDWNANASLLWDWDNHAPFGGNYKLSAAAAAAGGGGASSGSELVNGSSSKSTISASFDSSPKAGKRPGWDADPKNHGKNRTLLEAGSSPAVAQTHGLEESQIGLKLGKRTYFEDVSAESTAKNPLPSLDSAAAPSALVKKARVSYQSAHSTCCQVEGCNIDLSGAKEYHRKHRVCETHSKFPKVIVAGQERRFCQQCSRFHDLSEFDQKKRSCRRRLSDHNARRRKPRPNIISFNSTTFSPSVYNDKYQMNMLWNKSPFGHMKPVATTTSEASQKFKLAQMRGSWVKSSKESSMYGQLHMPDTQLPNGFTALYHDVDKPLPLKGTAAEVLNQGSEASAGASNLDRAPDLRRALSLLSTSSWGSPDPRGNGQ…
Macma4_04_g13010.1	MDWNANASLLWDWDNHAPFGGNFKLSGGGGASSGSELGTGSSSKSTISASVDSSSKAGKEPEWVTNLKNHGKNQLLPEAGSSLVAASVAGLEESQIGLKLGKRTYFEDVSAESSVKNPLSSLDSPAASTALVKKPRVSHQSAQSSCCQVEGCNIDLSGAKDYHRKHRVCETHSKCPKVTVAGQERRFCQQCSRFHDLSEFDQRKRSCRRRLSDHNARRRKPRPNIISFSSTTFPPLLYDNKHQMNYLWNNAPFGHMKPMASSKSEGSQTFKLTQIKAPWMKSTKEVSIDGQLHLPNTQLSNGFPALYHDVDKLLPLKGTATEVLNQGSEASAGASNLDRAPDLRRALSLLSTSSWASPDPRQTPPVTEFVDANSSNHWIYGQPLAQQAQLLPFIMRRYD…
Macma4_04_g18310.1	MDWHLKIPPWNPEELGRDAELSVGSAAGGSNSGCFGLPDKSNDQAAASTTTAAASPSGPTKRARARSRSPANGASCSVDGCTADLSKCREYHRRHKVCEAHSKTPVVVVRGQEQRFCQQCSRFHLLQEFDEVKRSCRRRLDGHNKRRRKSQPDSTNSGRLFSDRQGGVSTYPLVYPTTAAESNWAGDVTRTEKRTPPQLISHHNFSISYSFGGERKQLHIIQDGETGNKATQSQLNLCAVTPYDGRSSGSRMFDCALSLLSSATSDVNLSHMVPLSDTISMVQYGGFMQHTLSQAESDVGTPTGCSMGKNAEINCHSKFQVEGEDCLDGNSQSLPSYWP
Macma4_04_g29160.1	MNNKSSSAEAFLPSMMSFSGLEGSSQKQHHIWDWETSSHNPNTTIPSTTYELQDHAVFPCVPLPDCPPPLLPMSNFHFYSPPPMPDYPVVLIKREDGTGGCGRIGLNLGHRTYFSSGDALAIDWQLSRSTLNNHQPRCQAEGCKADLSGAKHYHRRHRVCEFHSKATVVIVGGLQQRFCQQCSRFHVLAEFDEAKRSCRKRLADHNRRRRKPQLPTTTTTESSPSENTTTNSSEKATTDTPAMKTTTGTMCTKIHQQYQNKGNLLRNGPVLSLAGAAVAEEKVLHQQQQQQPSSSSSAFNNNDDDDDSCLHHHNLFCSSSHEPFQATGGGSSQSLSDHHQGNIFHHGQASFEVDYM
Macma4_04_g32230.1	MEPRRLSSKPQSKSRKKVRNEMAGAAVHDDGGEEDEEVAPGGEAAEKDKKRRPSSSVATKRGSSSGSGGGVSPPCCQAEKCAADLAEAKRYHRRHRVCEAHSKAAVVIVAGLRQRFCQQCSRFHEVSEFDDSKRSCRRRLAGHNERRRKSSSDSQGDGLSRFRQPDEDGRMQMSDSGNSTHKHFQIK
Macma4_04_g35760.1	MEDGGVAGRSGVLSWDFWKLRNWASSHSASSSYSTAQPNADAAAASFSSTVAACFPCSDREMMAGGNRDQRALQYHHHHLTCLKLGKRQYYVEESGAAGAAMKRERPAAAVPRCQVDGCGKVLADEKEYHKRHKVCELHSKAPKVVVRGVEQRFCQQCSRFHVVAEFDDSKRSCRRRLAGHNERRRKNSTDPIARNPFLGTTAQPYHLSCCLFAMTGDIIPCISTSPGCALSLLSSKVSPWISSSEFSSRSSAALNELIAENRAAGLARRLLANRGGWHPVVSAEQPLFWPCPHHQASISQTQVRLDDGWIRLQDAGDRVMLDLMNAQLLLWDAAGEERVTGGRGVL
Macma4_04_g42180.1	MEHRRPSADPQKKSGREKAKKEVQGDGDEEGEEVAPGGRIGEDKKRRPCSSAASKRGSGGGGGSGGASPPCCQAEKCTADLAEAKRYYRRHKVCEAHSKAAVVIVAGLRQRFCQQCSRFHELSEFDDSKRSCRRRLAGHNERRRKNTTSETQGERLKPLQASRPRWEDSDE
Macma4_05_g13770.1	MENGGAAGRSGVPSWDFWELGNWTSSHVASSSSYVAARPTHTTAAASSSTAAATCLPFSGHQIVAESSGDHRASQYHDHRHHTHTHLACLKLGKRQYYGEESGVAAMKRERPAAAPRCQVDGCSKVLVDEKEYHKRHKVCELHSKAPRVVVLGVEQRFCQQCSRFHVISEFDDSKRSCRRRLAGHNERRRKNSSEPITRNPALESAIIGGMAPYLSASPGCALSLLSSKASPWIATSDFSSRSSAALNELIAENRAAVLARQLLADGSGWHAMVSVKQQQPPVFWSHIQHQATPQPMPPHADGWSRLQGAGGHVTLDLMQMPDSFEIVSGRRSKSKEDDEESSEIWKSLAGTHVV
Macma4_05_g25410.1	MSCSIKGGKVGPLLETVWTQVFVLRLNFWTFSASVCFGMDWTLKTPLHWDWETLTLFSKKDAEISKSAHQPDWKFAGGRGIHHANGNGSVNSSDAGAFSGSELGYGSSRSSISVSVGSTSKDISRTPQFNFDSVEQSPENLKKNKDLARVETGIMHRVVASDGPEKPLICLKLGKRTHLKDVSEGNNNKNPSSLSSTNLSTGLIKKPKVSQQHMQNSYCQVEGCNVDLTSAKDYHRKHKVCESHSKSPEVIVSGQERRFCQQCSRFHVLSEFDQKKRSCRRRLSDHNARRRKPHPETIPFTSSMFPASYYGGRQQTNLIFGQDPFGQVKNMVSSKWDDSGGFKLIPTKLSWVNSSEPGSVDAHLHLQYNDISNKISTSGHDMDRLLAFRAMTDKAPNKG…
Macma4_05_g26050.1	MIPGVFVALVGVFFPKLWFSSMVQVGPVAEIFQELKSKIGSGVAMGNGSVYSSSGVLCSSSEMGNCLSKSSISASVDSSSKAMKRLPEVDFESVGGFLVHQNKNKDLARVHDFRTSHAVESAEGIKESVMGLKLGKRTYFEDPCAGSNIKSPSSSASFTPSTTSVKKSRVYQQSLLSSYCQVEGCNIDLSTAKDYHRKHRVCESHSKSPKVVVAGQDRRFCQQCSRFHALSEFDQKKRSCRRRLSDHNARRRKPQLETISFNSSKLSTSYYDKQQAGLVFGRPPFSQMTTMASSIWDNPSSFKLTQTEGCWIKSSKTGGINGQLHFPNYGNLNTVSTVGHNMDSLLPFKSVTADVLNQDVTAAFNLDGAPDLRCACSLLSTESRVPPNARPAPSVQFVY…
Macma4_05_g28440.1	MDWDSKIPLWDLADLGRDADPSVGIGCGLGRRPSEVDCSVDLKLGGSGDFVPSHGWNDQPKVPTMAASSGASKRLPRNPGNGSQKASCSVDGCKADLSGCREYHRRHKVCEAHSKTPVVMVGGREQRFCQQCSRFHLLVEFDEVKRSCRRRLEGHNRRRRKPQPDSINSGSLFANHQGATFSSYPPIFPTATPEPNWPGAVKTEDTALYAHCLPSHGTNRNHNVLSTHSWSQEGRQFPFLQENKTTFSKITLGIPVGQPHLRTFMPSGNSCSGGKIFSDGSSEPIDSDCALSLLSAPTPSINTGLGQMVQIPAGHPHASSLHHCGLPHYLQASDDTAPSVFSCSGMEDDHAGIFLVSDANESEIHFPNVLHVGGEGSSVGTSQSLPFYWQC
Macma4_06_g07880.1	MEWNAKISSWVFPEVEQVADKNMEFLLGSSFVLGSQNSTGMDCSVDLKLGGLGDIRPAEKSRSQPSMTTTAVGPSRRARAQGNAPQNASCSVDGCKADLSGSREYHRRHKVCEVHSKTPVVMVGGQEQRFCQQCSRFHQLVEFDEAKRSCRKRLDGHNRRRRKPPPDSINPGGLLPNHQGSRFLMHPHLLPTPIQSHNWAGIIESEDMLHTNHSPLTFVDSKQHLSGSFSSNENRKQVPLLQGDIAGFSITTRLPFLMTISSSTAESSSGNICALSLLSSATKPGINADQMLPADGVPMHQSLVSSLPCHSSPQASTYVLPTGVSCSGVEDGQLIVRGADASLHCQSVFHAGGEGSSDWGSQAPPFSWQ
Macma4_06_g30570.1	MEVSSSGARKRAQPPSTASRNRVWCLVDGCRSDLRNCREYHRRHKVCELHSKTPVVMVGGVEQRFCQQCSRFHPLVEFDEVKRSCRKRLDGHNQRRRKPRSEEASTASACLHPLPPASGFSMYPLTSLLESASAEKDAREQRFAPSFSHGYEEGEAAFCRTAVDECGGSTRVLHSHRVLSLLSSTSQASIANVGRMLPADTSPMDQPLLSGSQASSGVLSTGFSCSRMEDERVGGVVVSDTDADLQCMFLVEGEESLDEPPDLFPSIGGSKHL
Macma4_06_g39570.1	MLRLRWGRRQRKRYKIEENEGMGGQNSRTWSVGKRYPVFPSSGFSEKLVFRLIWCSKPLTNRKTGRFTMDWTSKMPFSFDWETLALLNGEETEISKSAQELKSKIGSGIGMGTGSLQFSGGDMCSSSKVGSCSFKSSISASDSTSNAMRKIPELNFESVGGFLVNQNKNKDLARVDISETSPAVVSAEGTKEPVITLKLGKRTYFEDPCLRNNMKSSYFPASNPLSTTSVKKSRVYQQNLLRAYCQVEGCNIDLSTSKDYHRKHKVCESHSKSPKVVVAGQDRRFCQQCSRFHDLSEFDQKKRSCRRRLSDHNARRRKPQLETISFSSSKLSVSYYDDKQQANLVFGQSPFRQMTSIASSIWDGSGSLKLTQSEGSWRKSSETGSTNGQLLFPSNTNLN…
Macma4_07_g02010.1	MQGLLEGVPAMEMGSSSVGVSGASSGSSDSLHGLKFGKKIYFEDGGGNSSKDALAPASVAAPPPPPTKKMRGVVKGGLQQPPRCQVDGCKVDLTGAKTYYCKHKVCGMHSKAPKVTVAGLEQRFCQQCSRFHQLPEFDQGKRSCRRRLAGHNERRRKPPPPGPFASRHCHHTPSFHEELGRARSFPVDFSCPRFSTTTRDVWPTIAPGDWVAGNHCLGVLYPLSSGAVVHGAHPCMHGHLEGPLYSITKPPLRDCLSGASDSSCALSLLSTQPWNHNTARNQVPTISVSSCLDGTPMARSTVSDNCMTRSWGFIGHGGRPNPQNIQHIAGGVGRVAEVGDGQISGMLELARHGDGQCLHGSSGTAYDESGQVMRWSL
Macma4_07_g02800.1	MDRDAEMSTGSVVAGSSSSDLGRYSGDSGPSNKWNYQPTVSTMAVSPPKTARAPAKGSHRVSCLVDGCTADLSKGREYHRRHKVCELHFKTPVLMVHWQQQRFCQQCSRFQLVEEFDEASSNATPTALPSAGTEDSNLRTLLVSGRADDSEIDSQNIFHVAGEGFSEETSRNLSFSWLLHGFDDWLLLITVESRSLLSFMIRVHVRRNLDPSQVKLKSDCNDAIRPLDHQSRWLPSNQR
Macma4_07_g05150.1	MTNRFSSAGAFVPSMTSFAGMEGSSRKHYTWNWETNSHNLQNHAFFPCTPFLDSPPPLVPTNSFHFFSPPPPEYPIGLVKMDDGGSGCGRIGLNLGHRTYFSSGDALAMDRLLARSSGMHSLSSHQPRCQAEGCKTDLSGAKHYHRRHKVCELHSKATVVVVGGLQQRFCQQCSRFHVLAEFDKAKRSCRKRLADHNRRRRKPQLPPTTITSPSKNTTTDASEKSKQAQKTTGNNADTTCPTSLSNKVEGQQCQNRGNLLRNAPALSLGGVAAEGSTGSQQPFVKVAEKKVSHQRQQSSPSSSPSPFNNTYLHHPHLFSSGSHEPSQISLFHLGQALFEVDYM
Macma4_07_g23410.1	MEMSSSSVGGSAARGSNDSLHGLTFGKKIYFEDGVGGGGGGGSSKAPPAPPTAAPKKGKTVLQRGQQQPPPRCQVEGCEADLTKVKAYYCRHKVCGMHSKSPRVMVGGMEQRFCQQCSRFHQLAEFDQGKRSCRRRLAGHNERRRKLPPGSFASRHGLSFHGPSRFRNFVMDFSCPKISSTARNVWPTARPGNQVASNQWHGFVDSSSDAAAAAACSAHRYLQGSPGQILYSSPEPSLGECLGGASDASCALSLLSSEPWGSRTTRSKVPPTVSASSGFNSASSAHSIVSANHTAESWGLRDHGSRNSSQELRHEAGTARVNLAGGALFSGQLELALQGNGQCLGHGSGREYDHSDHVIHWSL
Macma4_07_g25950.1	MDWDLKMPPWDLAELDRDAVPSLGSLVAGPTGGSAPRSPLSGPGCSIDLKLGGVGDSGSSYRWKDHPRISSTTMVSSSSGPSKRQRASSNASQNASCLVDGCKADLSKCREYHRRHKVCEAHSKTPVVLVGGQEQRFCQQCSRFHLLVEFDEVKRSCRKRLDGHNKRRRKPQPSSVNSGTKYLAYPQIFPPTSTESNWAGIVKTEDSTGYTQCTVADLIINRNPFLSDSSHRYSKERKQFPFLQESETSLSSISTLGSLVGQTHFMTSTMSGVGSSSNKMFSNGLSQVLHSDCALSLLSSPTQTSGIKLSHGMPSSDQIPMAEPLVPSLQYGNVTRYSHSAPRNVSPVEYSCSVMGDNHVSTVLASDDATDADIHCQSIFHIGDEGPSNGTSQALPFSWQ
Macma4_08_g17020.1	MDWDLRTPPWNLAELDRDAELSIGSVVVGPSGGGLGCRSTGVDFSVDLKLGGLGDFGSSHKCTEQPTVATSTVSPSGPPKRPRAPVNGCRSVSCLVDGCTADLSNCREYHRRHKVCEVHSKTPLVMVRGQEQRFCQQCSRFHLLEEFDEAKRSCRKRLDGHNRRRRKPQPDSVNSGSLFLDHQGFSAAYPQIFPVAAPESNWARMVKTEDGTLYAPSQFINHHQHFPNSSYSISKERRQMPFFQDSKTVLDIKSTPQVSVDQLNLSTNTPSGSSGCNSKMFNEGLTRVFNSDCALSLLSSPTQTSDINLSHMMPLADRIPTGQPIVSCLQYGSLMQYFRSQASENVTPTGFSCAGMEGQHTGTVLVSDRASDAEINCQNIFHVLGEGSSDATCQTLPFS…
Macma4_08_g27110.1	MDSSSLKASGASSGSGDALHGLKFGQKIYFEDGGGGCGSSSKPSPASAKDAAAPPPPGRKGKGVAQGGQQQPPRCQVEGCNADLTGAKAYYCRHKVCGMHSKAPKVIVAGLEQRFCQQCSRFHQLPEFDQGKRSCRRRLAGHNERRRKPPPGPFGTRYGRIASSFHEDPNRFRSFLVDFSYPNFSCAARDVWPTARTGDRMANNEWRGVLDAPSHAAALHGTHPCFQGPPVGAFCSPMELPPGECLAGVSDSSCALSLLSTDPWSSNSAGNRSPVIPASSTFDGQPTTHSVIPSNYFNSSWGTRGHGARISSHEIQHEMGLAGGTTNVSDAHFTGQVEFAPQENGHCLDHGSDRAYDHSGPGMQWSL
Macma4_09_g14330.1	MDWVAKNPFQWDWETLDLFCGKESEIYKTAQEPELKIEGGMGICNGFVCSSGGGASSVLQLGNRSSKSSISASIDSLSKAEKGNSDFNYDSAERDVNSSSKIILARVEGFGTSPVPLAAGRPKEPVTGLKLGRTFFEDGGAENNIKSSSSSASMILSTAVAKKSRVSPQNLQSPKCQVEGCNVDLTTAKDYHRKHRVCESHSKSPKVIVAGRERRFCQQCSRFHGLSEFDQKKRSCRRRLSDHNARRRKPQPATISFSSSRLSSSYYDGRHHMNLVFGGNPLGHGMTSSPLEDDPSSFKLIQPKHSWIKSNKAGDVNGQLQFSSTCQTHNISTLHHDLNRLLPFKGTTAEVLNQGLEAPVFASSLGGAPDLRRALSLLSNNSWSSANPGPSSNVKFVNT…
Macma4_09_g19220.1	MDSSSFKASATSSSSSDPPHGLKFGRKIYFDGGSGGSGSSSETPSAPLTEAATPPPPTKKGKGVAQGGQHQPPRCQVEGCNVDLTGAKAYYCRHKVCAMHSKAPKVMVAGLEQRFCQQCSRFHQLPEFDQGKRSCRRRLAGHNERRRKPPPGPYGRFASSFHEQPSGFRSFLMDFSYPNLSSSRRNPTATAGDGVATNEWHRGLDASPGAVALHGTHRCSQGPAAGTLCSTMEIPKGECLAGVSDSSCALSLLSTHPWSSSSARNGAPVIPATSIFDSPGTVDSVIPSNYVTSLWGVRDHGGRTSSHKVLRETVEATATVDAHFSGQAEFGLQENGQCLDHSLGSAYGHSGLRMHW
Macma4_09_g21270.1	MMNRSNSAEAFVPSMVSFAGLEGNNQKRHLWDWATASHNLNAAVPTTNHEAIDLQSRPIFPPAPALDCPPPLFPMNHFAFCPPPPVPDFPVALIKTEDGIDSGGRIGLNLGQRTYFSSGDGLEMDHLFARSRGVYSLSHQPPRCQAEGCKADLSGAKHYHRRHKVCEFHSKATVVIAHGLQQRFCQQCSRFHALAEFDEAKRSCRKRLADHNRRRRKPQLATGIAESSASVIPTANSNIEKTKQAQDITPTKSITPVYLTGISTKRSGHLRNEPALSIRGVGADERRGMDSNTMYQSQGTLGAMLEDKFPQQQHIFSLSESSGTFFHHHNPPLSSDSNEATQSTGGCSSHSTHLQQANLLHLGQAMFELDFM
Macma4_09_g24190.1	METSASSLQSVSGACGSSDSFHGLKFARNGGGGGGGGGSFLEASVYLAPMAAAAPPRKGKGVVQRGQPPPPPPRCQVEGCNVDLTGVKAYYCRHKVCGMHSKSPKVVVAGIEQRFCQQCSRFHQLHEFDQGKRSCRRRLACHNMRRRKPPPGTLSSAFHAEDSNGFRGFLVDFTHPKLPALARDVWQIGQAGDQALSIQYQCGLGTPSNRGVILMQDPGTEPIFSTSGTLDLAAGSDSSCALSLLSQPWDSTSKVNHQAISSEGIPIAEPTSKNDCIDSSWGFKGLEGSSSSTSFDARPRQVGQPENSHFSGELELAFLKRQCMGLDPSRRYQHLDDVIHWSL
Macma4_09_g25000.1	MRSLMMDWNANASLLWDWDNHAPFGGNCKLSAAAAGGASSGSELGNGSSSKSTISASFDSSSKAGKEPEFVANPRNHDKNRFLQESDCPPVAALAAGLEESQIGLKLGKRTYFEDVSAESNAKNPFSSLDSASAATALAKKSRVTHQSAQSTFCQVEGCNVDLSEAKDYHRKHRVCVTHSKCPKVLVAGQERRFCQQCSRFHELSEFDQKKRSCRRRLSDHNARRRKPRPNLITFNSTDFSSSFYDDRHHMNLLWNKTLFGHMRSMASTTIEGSQNDKQTQMRGPWVKSTKELGIDEQLPLPNTQLSNGFFTLYHDVDKLLPLKGTAAEVLNQGSEASAGASNFDGAPDLRRALSLLSTNAWGSPDPGQPSSIVEFLDTNHHSTAEPMMPTLNSSGQFF…
Macma4_09_g29910.1	MDERCLETTGASTGSGDTLHGLKFGQKIYFEDGGGGGGSGSGSSSKPPLAPIKEGAAPSPPGKKGKGVAQGGLQQPPRCQVEGCNADLTGVKAYYCRHKVCGMHSKAPKVIVAGLEQRFCQQCSRFHLLPEFDQGKRSCRRRLAGHNERRRKPPPGTFASCYGRFASSFHEEPGRFKSFLVDFSHPKFSSSARDVWPTARAGDRVVTDEWHGVLDAPTHAALLRTCPCYQGPLAGNFCSPVELPPGEVLAGVSDSSCALSLLSTHSWSSNSARNLSVNPANSTFVVPPPSTRSVIPGNSTTTSWGLRSHGGRTIPHEIQHEMGLAEETEASDAHFSHQVGFAPHENGQCLDHGSGRACDHSVPGMHWSL
Macma4_10_g06830.1	MRSNNTSNLATSASLMDWVPKTPFPWYWETLELFSGKESEISKAAQVPDLKIDGGAFICNRSVCSSGRGASSVLELGNRSSKSSISASVDSLSGAGKRKSQLNFDSAGRAPHNLDNNIIARVEDSGTSTVPVVADHPKEPLTGLKLGPTYFEDVASVNNIKNLSSSATMTSSAALAKKSRVSQQNLQSPYCQVEGCNIDLTTAKDYHRKHRVCESHSKSPKVIVAGKERRFCQQCSRFHDLSEFDQKKRSCRRRLSDHNARRRKPQPTAISFNSSRLSSSYYDDRHQMNLVFGRAPLGHVTTTVSFPRNNLGSFKLLQAKESWTKSNKAGCTDGQLQFSSICQPNNASTLNHDLDRLLSFKGTAAEVLNQDLEASAFASNTNITPDLRRALSLLSNDSW…
Macma4_10_g11050.1	MNWSSSGEAYVLSTASFAGLEGSSRKRHLWDCEASSHHHDTNHTFFPNTPIPDCRPPLLPMNNLPFCWPPPTVPKNAVEPVPGGQIGLNLWGHRTYVPPSDGLETAHLFALRSVGAHSPSHTPPRCQADGCSADLSGAKYYHRRHKVCEFHFKAAVVVAHGLPQRFCQQCSRFHVLAEFDEAKRSCRKKLADHNRRRRRRRRKSQLPTTIPKSSTVNSIEELSHHADV
Macma4_11_g18990.1	MDWDLKMPPWCLAELDRDGSIINGTAGGPAVHRLASGPECSVDLKLGGLSDSGSSYKWKDQLRVSSMSVPSSGPLKKQRAMSNASQKASCLVDGCKADLSKCREYHRRHKVCEAHSKTPVVTVGGREQRFCQQCSRFHMLVEFDEAKRSCRKRLEGHNRRRRKPQPSSLNSGIRFSAYPQVHTTVTTEPNWTRIVRREEDTTVPVLIDRKTSNANSSHSYSEERKQFPFLQESETSLSNITPLITSRLSGISSSEMLSDGLTQVFHSDRAHSLLSSPTTQTSLINPCHMMRSADGIVMGQPLVSSVGGDDRARTIMVSEANGVGIHRQKVFCRRGEGSTALPFSWQ
